# Supplementary material for: A multi-method approach for assessing the distribution of a rare, burrowing North American crayfish species
Source: PeerJ. 2023 Feb 20;11:e14748. doi: 10.7717/peerj.14748 (PMC9948742; doi:10.7717/peerj.14748)
Supplement: Table S3 — All sites sampled for fine-scale habitat modeling or environmental DNA detection. [file peerj-11-14748-s005.csv]

Field ID	# C. causeyi Captured During Habitat Sampling	Habitat Sampling Date	Latitude	Longitude	County	Present in Spring 2019	eDNA ID	Amplification of C. causeyi eDNA?	Note
KBQ 19-01	Not Applicable	3/26/19	35.74658	-93.44522	Newton	No	KBQ 19-01	No	Prelimininary and eDNA sampling only
KBQ 19-03	Not Applicable	3/26/19	35.79826	-93.78866	Madison	No	KBQ 19-03	No	Prelimininary and eDNA sampling only
KBQ 19-10	Not Applicable	3/27/19	35.47802	-93.1646	Pope	No	KBQ 19-10	No	Prelimininary and eDNA sampling only
KBQ19-16	0	5/21/19	35.62994	-93.74456	Franklin	No	Not sampled	Not sampled
KBQ19-17	0	5/21/19	35.67702	-93.73857	Franklin	No	KBQ 19-17	No
KBQ19-18	1	5/21/19	35.83255	-93.75476	Madison	Yes	KBQ 19-04	Yes
KBQ19-20	0	5/21/19	35.76342	-93.74209	Franklin	No	Not sampled	Not sampled
KBQ19-21	0	5/22/19	35.67571	-93.56564	Johnson	No	Not sampled	Not sampled
KBQ19-22	0	5/22/19	35.67506	-93.56461	Johnson	No	Not sampled	Not sampled
KBQ19-23	0	5/22/19	35.68594	-93.453	Johnson	No	KBQ 19-23	No
KBQ19-24	0	5/22/19	35.75005	-93.45097	Newton	Yes	KBQ 19-02	Yes
KBQ19-25	0	5/22/19	35.59256	-93.41238	Johnson	No	KBQ 19-25	No
KBQ19-26	0	5/23/19	35.58891	-93.34202	Johnson	Yes	KBQ 19-11	Yes
KBQ19-27	3	5/23/19	35.70903	-93.1517	Pope	Yes	KBQ 19-08	No
KBQ19-30	1	5/23/19	35.58723	-93.06491	Pope	Yes	KBQ 19-09	No
KBQ19-32	1	5/23/19	35.49232	-93.12066	Pope	No	KBQ 19-32	No
KBQ19-34	1	5/24/19	35.58287	-93.46875	Johnson	Yes	KBQ 19-07	No
KBQ19-36	0	6/4/19	35.68678	-94.07263	Crawford	No	Not sampled	Not sampled
KBQ19-37	0	6/4/19	35.69694	-94.04698	Crawford	No	KBQ 19-37	No
KBQ19-38	0	6/4/19	35.73243	-94.04498	Crawford	No	Not sampled	Not sampled
KBQ19-39	0	6/4/19	35.73484	-94.07069	Crawford	No	KBQ 19-39	No
KBQ19-40	0	6/4/19	35.76623	-93.91526	Madison	No	Not sampled	Not sampled
KBQ19-41	0	6/5/19	35.89798	-93.45442	Newton	No	Not sampled	Not sampled
KBQ19-42	0	6/5/19	35.94535	-93.42053	Newton	No	Not sampled	Not sampled
KBQ19-43	4	6/5/19	35.89432	-93.39811	Newton	No	KBQ 19-43	No
KBQ19-45	0	6/5/19	35.72516	-92.94542	Searcy	Yes	KBQ 19-12	No
KBQ19-46	0	6/5/19	35.73959	-92.93436	Searcy	No	KBQ 19-46	No
KBQ19-47	3	6/6/19	35.55	-92.70353	Van Buren	No	KBQ 19-47	Yes
KBQ19-51	0	6/6/19	35.54151	-92.69925	Van Buren	No	Not sampled	Not sampled
KBQ19-52	0	6/6/19	35.79359	-92.3409	Stone	No	Not sampled	Not sampled
KBQ20-74	0	6/2/20	35.81398	-94.10864	Washington	No	KBQ 20-74	No
KBQ20-75	0	6/3/20	35.67097	-93.80508	Franklin	No	KBQ 20-75	No
KBQ20-76	0	6/10/20	35.74936	-92.89838	Searcy	No	KBQ 20-76	Yes
KBQ20-77	0	6/9/20	35.82126	-93.35729	Newton	No	KBQ 20-77	No
KBQ20-78	1	6/9/20	35.84814	-93.19154	Newton	No	KBQ 20-78	Yes
KBQ20-79	1	6/10/20	35.72161	-92.84055	Pope	No	KBQ 20-79	No
KBQ20-80	0	6/2/20	35.94375122	-93.974275	Washington	No	Not sampled	Not sampled
KBQ20-81	0	6/2/20	35.84113	-93.8818	Madison	No	Not sampled	Not sampled
KBQ20-82	0	6/2/20	35.854	-94.00474	Washington	No	Not sampled	Not sampled
KBQ20-83	0	6/3/20	35.69476	-93.97803	Franklin	No	Not sampled	Not sampled
KBQ20-84	0	6/3/20	35.55908	-93.98834	Franklin	No	Not sampled	Not sampled
KBQ20-85	0	6/3/20	35.53491	-93.53657	Johnson	No	Not sampled	Not sampled
KBQ20-86	0	6/4/20	35.50522	-93.9748	Franklin	No	Not sampled	Not sampled
KBQ20-87	0	6/4/20	35.688404	-93.238246	Johnson	No	Not sampled	Not sampled
KBQ20-88	0	6/4/20	35.57977	-93.14053	Pope	No	Not sampled	Not sampled
KBQ20-89	0	6/4/20	35.59046	-92.95174	Pope	No	Not sampled	Not sampled
KBQ20-90	0	6/9/20	35.82127	-93.35725	Newton	No	Not sampled	Not sampled
KBQ20-91	0	6/9/20	35.82127	-93.35725	Newton	No	Not sampled	Not sampled
KBQ20-92	0	6/9/20	35.77106	-93.159	Newton	No	Not sampled	Not sampled
KBQ20-93	0	6/10/20	35.7537	-93.0954	Newton	No	Not sampled	Not sampled
KBQ20-94	0	6/11/20	35.68989	-92.6584	Van Buren	No	Not sampled	Not sampled
KBQ20-95	0	6/11/20	35.7737	-92.29342	Stone	No	Not sampled	Not sampled
KBQ20-96	0	6/11/20	35.78939	-92.30533	Stone	No	Not sampled	Not sampled
KBQ20-97	0	6/11/20	35.79129	-92.30531	Stone	No	Not sampled	Not sampled
