# Supplementary material for: A multi-method approach for assessing the distribution of a rare, burrowing North American crayfish species
Source: PeerJ. 2023 Feb 20;11:e14748. doi: 10.7717/peerj.14748 (PMC9948742; doi:10.7717/peerj.14748)
Supplement: Table S4 — All data used to create zero-inflated Poisson generalized linear models relating the relative abundance of Cambarus causeyi to habitat variables. [file peerj-11-14748-s006.csv]

Field Number	# Collected	Date	Latitude	Longitude	County	Site Description	AVG Maxent	Interpolated Maxent	%Sand	Year	Observers	Other Crayfish	Liberorum	River Dwellers	AVG % Canopy_Cover	Large Rock	Proportion with Leaf & Woody Debris	Proportion Surface Water Present	Quadrat 1	Quadrat 2	Quadrat 3	Qudrat 4	Quadrat 5	Timed Search	Count	Canopy	Sand	Occupied
KBQ19-16	0	5/21/19	35.62994	-93.74456	Franklin	Roadside Seep near Brushy Mtn.	0.411682993	0.418444425	22.93	2019	4	1	1	0	92.93	0.8	1	0.6	0	0	0	0	0	0	0	0.9293	0.2293	0
KBQ19-17	0	5/21/19	35.67702	-93.73857	Franklin	Roadside Seep, near Beach Grove	0.414483994	0.411404639	28.03	2019	2	1	1	0	5.2	0	0	0.6	0	0	0	0	0	0	0	0.052	0.2803	0
KBQ19-18	1	5/21/19	35.83255	-93.75476	Madison	Roadside Seep, Hwy 23, same site from KBQ19-04	0.284489989	0.291961521	36.41	2019	2	0	0	0	84.45	0.6	0.8	0.6	0	0	0	0	0	1	1	0.8445	0.3641	1
KBQ19-20	0	5/21/19	35.76342	-93.74209	Franklin	near Hare, stream down hill from road	0.327125013	0.338780373	17.78	2019	2	0	0	0	95.22	0.8	1	0.6	0	0	0	0	0	0	0	0.9522	0.1778	0
KBQ19-21	0	5/22/19	35.67571	-93.56564	Johnson	small first order stream that crosses road in a highly disturbed area	0.377548009	0.374439567	37.84	2019	3	1	0	1	37.63	0.6	0.6	0.6	0	0	0	0	0	0	0	0.3763	0.3784	0
KBQ19-22	0	5/22/19	35.67506	-93.56461	Johnson	down the road from site KBQ19-21	0.386301994	0.377573222	52.53	2019	3	0	0	0	44.26	1	0.8	0.6	0	0	0	0	0	0	0	0.4426	0.5253	0
KBQ19-23	0	5/22/19	35.68594	-93.453	Johnson	spring 15 mi N Clarkesville	0.546913981	0.522787511	41.08	2019	3	0	0	0	79.41	0.6	0.6	0.6	0	0	0	0	0	0	0	0.7941	0.4108	0
KBQ19-24	0	5/22/19	35.75005	-93.45097	Newton	same as site KBQ19-02	0.254130989	0.252187371	49.79	2019	3	0	0	0	84.61	0.4	1	0.6	0	0	0	0	0	0	0	0.8461	0.4979	0
KBQ19-25	0	5/22/19	35.59256	-93.41238	Johnson	on FR 1403	0.35214901	0.376003265	24.88	2019	3	0	0	0	80.03	0.4	0.8	0.4	0	0	0	0	0	0	0	0.8003	0.2488	0
KBQ19-26	0	5/23/19	35.58891	-93.34202	Johnson	Same Site as KBQ19-11, Small Steep Stream off of FS-1403A, "White Rd"	0.461598992	0.447791964	16.85	2019	4	0	0	0	91.89	1	1	0.4	0	0	0	0	0	0	0	0.9189	0.1685	0
KBQ19-27	3	5/23/19	35.70903	-93.1517	Pope	Same site as KBQ19-08, Type Locality?, Roadside seep on Hwy 23	0.595725	0.609520972	21.94	2019	4	1	0	1	44.61	0.4	0.6	0.4	0	1	0	0	0	1	2	0.4461	0.2194	1
KBQ19-30	1	5/23/19	35.58723	-93.06491	Pope	Same as site KBQ19-09, Roadside Seep on Hwy 7, ~9.4 mi S. of Newton Co. Line	0.445623994	0.378530353	21.45	2019	4	0	0	0	69.84	0.4	0.2	0.6	0	0	0	0	0	1	1	0.6984	0.2145	1
KBQ19-32	1	5/23/19	35.49232	-93.12066	Pope	Hwy 7, 21.8 mi S of Co. Line	0.049433202	0.05005198	32.22	2019	2	0	0	0	5.62	0.4	0.4	0.6	0	0	0	0	0	1	1	0.0562	0.3222	1
KBQ19-34	1	5/24/19	35.58287	-93.46875	Johnson	Same site as KBQ19-07, 1st order stream near Youngs Point, on Co. Rd 4430/ 183	0.687524974	0.620244622	37.47	2019	2	0	0	0	74.18	0.6	0.8	0.4	0	0	0	0	0	1	1	0.7418	0.3747	1
KBQ19-36	0	6/4/19	35.68678	-94.07263	Crawford	Dried up stream bed off of NF-1007 (Old Locke Rd), N of Locke	0.323161989	0.323978364	37.42	2019	6	1	1	0	93.34	0.8	1	0	0	0	0	0	0	0	0	0.9334	0.3742	0
KBQ19-37	0	6/4/19	35.69694	-94.04698	Crawford	Stream off side of NF-1007, N of Locke, N of site KBQ19-36	0.50662899	0.509967208	61.72	2019	6	0	0	0	90.43	1	0.8	0.6	0	0	0	0	0	0	0	0.9043	0.6172	0
KBQ19-38	0	6/4/19	35.73243	-94.04498	Crawford	Steep stream w/ large boulders off of NF-1700 (Bidville Rd)	0.346951991	0.335634828	54.07	2019	6	1	0	1	93.76	0.8	1	0.4	0	0	0	0	0	0	0	0.9376	0.5407	0
KBQ19-39	0	6/4/19	35.73484	-94.07069	Crawford	Roadside seep on NF 1700 (Bidville Rd)	0.469182998	0.482268065	42.21	2019	6	1	1	0	66.69	0.8	1	0.6	0	0	0	0	0	0	0	0.6669	0.4221	0
KBQ19-40	0	6/4/19	35.76623	-93.91526	Madison	forested stream, SW of Combs, near border w/ Crawford & Franklin Co	0.219944	0.226175711	47.86	2019	3	0	0	0	94.8	0.6	1	0.6	0	0	0	0	0	0	0	0.948	0.4786	0
KBQ19-41	0	6/5/19	35.89798	-93.45442	Newton	forested stream off Hawksbill Crag trail	0.517652988	0.530348241	35.25	2019	3	0	0	0	96.05	1	0.8	0.6	0	0	0	0	0	0	0	0.9605	0.3525	0
KBQ19-42	0	6/5/19	35.94535	-93.42053	Newton	Road Crossing stream downstream from farm near Hawsbill Crag	0.102339998	0.098064132	20.9	2019	3	0	0	0	94.38	0.6	0.8	0.6	0	0	0	0	0	0	0	0.9438	0.209	0
KBQ19-43	4	6/5/19	35.89432	-93.39811	Newton	Mossville roadside ditch	0.209218994	0.211475134	28.98	2019	3	0	0	0	73.76	0.4	1	0.6	0	1	1	0	0	1	3	0.7376	0.2898	1
KBQ19-45	0	6/5/19	35.72516	-92.94542	Searcy	Same site as KBQ19-12, dried up stream Near Falling Water Creek Horse Camp	0.763369977	0.789761484	48.15	2019	3	0	0	0	93.34	0.6	1	0	0	0	0	0	0	0	0	0.9334	0.4815	0
KBQ19-46	0	6/5/19	35.73959	-92.93436	Searcy	Roadside seep near Falling Water Creek	0.916583002	0.774261355	33.24	2019	3	1	0	1	82.11	0.6	0.8	0.6	0	0	0	0	0	0	0	0.8211	0.3324	0
KBQ19-47	3	6/6/19	35.55	-92.70353	Van Buren	Near Gulf Mountain WMA, dried up stream bed near S Fork of Little Red	0.313789994	0.438638717	40.18	2019	5	0	0	0	93.34	0.2	1	0.2	0	0	0	0	0	1	1	0.9334	0.4018	1
KBQ19-51	0	6/6/19	35.54151	-92.69925	Van Buren	Gulf Mountain WMA Glade	0.189511001	0.188534364	17.78	2019	5	0	0	0	1.66	0.8	0.2	0.6	0	0	0	0	0	0	0	0.0166	0.1778	0
KBQ19-52	0	6/6/19	35.79359	-92.3409	Stone	Roadside ditch	0.064865001	0.065726146	82.45	2019	5	0	0	0	37.12	0.4	0.8	0.6	0	0	0	0	0	0	0	0.3712	0.8245	0
KBQ20-74	0	6/2/20	35.81398	-94.10864	Washington	forested roadside stream	0.933381021	0.928185165	42.62	2020	2	1	0	1	85.28	0.6	0.2	0.8	0	0	0	0	0	0	0	0.8528	0.4262	0
KBQ20-80	0	6/2/20	35.94375122	-93.974275	Washington		0.136732996	0.12591657	46.79	2020	2	1	1	0	19.34	0	0.2	0.8	0	0	0	0	0	0	0	0.1934	0.4679	0
KBQ20-81	0	6/2/20	35.84113	-93.8818	Madison	roadside seep running into Possum Creek, burrows found but no crayfish	0.856778979	0.836949468	23.96	2020	3	0	0	0	76.41	0.2	0.6	0.2	0	0	0	0	0	0	0	0.7641	0.2396	0
KBQ20-82	0	6/2/20	35.854	-94.00474	Washington		0.931936026	0.93672514	33.99	2020	2	1	0	1	66.14	0.8	0.2	0.6	0	0	0	0	0	0	0	0.6614	0.3399	0
KBQ20-75	0	6/3/20	35.67097	-93.80508	Franklin		0.917849004	0.917794466	43.75	2020	3	1	0	1	0	0.6	0.2	0.6	0	0	0	0	0	0	0	0	0.4375	0
KBQ20-83	0	6/3/20	35.69476	-93.97803	Franklin	dry roadside ditch	0.29055801	0.253218859	37.81	2020	2	0	0	0	29.12	0.4	1	0	0	0	0	0	0	0	0	0.2912	0.3781	0
KBQ20-84	0	6/3/20	35.55908	-93.98834	Franklin		0.239299998	0.212612897	17.53	2020	2	1	1	0	43.06	0	0.2	0.6	0	0	0	0	0	0	0	0.4306	0.1753	0
KBQ20-85	0	6/3/20	35.53491	-93.53657	Johnson	Roadside seep in front of house	0.039988801	0.044004995	43.22	2020	3	1	1	0	25.58	0	0	0.4	0	0	0	0	0	0	0	0.2558	0.4322	0
KBQ20-86	0	6/4/20	35.50522	-93.9748	Franklin		0.0232566	0.023109403	42.51	2020	3	1	0	1	66.77	0.4	0.6	1	0	0	0	0	0	0	0	0.6677	0.4251	0
KBQ20-87	0	6/4/20	35.688404	-93.238246	Johnson	Roadside seep, burrows found but no crayfish	0.321720004	0.270873815	44.35	2020	3	0	0	0	86.74	0.4	0.8	0.6	0	0	0	0	0	0	0	0.8674	0.4435	0
KBQ20-88	0	6/4/20	35.57977	-93.14053	Pope	Forested Stream	0.404915988	0.3979294	19.69	2020	3	0	0	0	87.57	0.6	1	0.6	0	0	0	0	0	0	0	0.8757	0.1969	0
KBQ20-89	0	6/4/20	35.59046	-92.95174	Pope	Roadside stream flowing into a forested stream	0.454115987	0.551036596	46.05	2020	3	0	0	0	15.81	0.6	0.4	0.8	0	0	0	0	0	0	0	0.1581	0.4605	0
KBQ20-77	0	6/9/20	35.82126	-93.35729	Newton	Roadside ditch with a forest on one side and a ag field on the other	0.401948988	0.424271077	43.53	2020	3	0	0	0	30.37	0.2	0.6	0.6	0	0	0	0	0	0	0	0.3037	0.4353	0
KBQ20-78	1	6/9/20	35.84814	-93.19154	Newton	Roadside seep	0.509962022	0.500423968	30	2020	3	0	0	0	32.03	0	0	0.6	0	0	0	0	0	1	1	0.3203	0.3	1
KBQ20-90	0	6/9/20	35.82127	-93.35725	Newton	Roadside seep flowing into a culvert	0.401948988	0.415398568	52.86	2020	3	0	0	0	65.73	0	0.2	0.4	0	0	0	0	0	0	0	0.6573	0.5286	0
KBQ20-91	0	6/9/20	35.82127	-93.35725	Newton	Roadside ditch	0.401948988	0.415398568	13.68	2020	3	0	0	0	91.52	0.8	0.8	0.6	0	0	0	0	0	0	0	0.9152	0.1368	0
KBQ20-92	0	6/9/20	35.77106	-93.159	Newton	Roadside seep next to river	0.66139102	0.760369837	50.38	2020	3	1	0	1	95.5	0.6	0.8	0.6	0	0	0	0	0	0	0	0.955	0.5038	0
KBQ20-76	0	6/10/20	35.74936	-92.89838	Searcy	Roadside seep by ag fields and some forest	0.639515996	0.629287541	31.33	2020	3	0	0	0	56.82	0.2	0.8	0.6	0	0	0	0	0	0	0	0.5682	0.3133	0
KBQ20-79	1	6/10/20	35.72161	-92.84055	Pope	Roadside seep	0.990691006	0.965222001	32.04	2020	3	0	0	0	72.38	0	0.2	0.6	0	0	0	0	0	1	1	0.7238	0.3204	1
KBQ20-93	0	6/10/20	35.7537	-93.0954	Newton	Roadside seep	0.544284999	0.553996205	11.41	2020	3	1	0	1	32.03	0.6	0.8	0.6	0	0	0	0	0	0	0	0.3203	0.1141	0
KBQ20-94	0	6/11/20	35.68989	-92.6584	Van Buren	Rodside stream near Arnhart Cemetary	0.261556	0.309853286	45.76	2020	3	1	0	1	98.9	0.6	0.4	0.6	0	0	0	0	0	0	0	0.989	0.4576	0
KBQ20-95	0	6/11/20	35.7737	-92.29342	Stone	Roadside seep with forest on either side	0.319640011	0.316424608	72.29	2020	3	1	0	1	42.26	0.2	0.4	0.8	0	0	0	0	0	0	0	0.4226	0.7229	0
KBQ20-96	0	6/11/20	35.78939	-92.30533	Stone	shallow roadside ditch in front of a home	0.303173989	0.303423345	59.45	2020	3	0	0	0	19.14	0	0.4	0.6	0	0	0	0	0	0	0	0.1914	0.5945	0
KBQ20-97	0	6/11/20	35.79129	-92.30531	Stone	1st order stream on private property of David Mitchell in forested backyard	0.270503998	0.272080272	31.05	2020	3	0	0	0	95.33	0.6	1	0.6	0	0	0	0	0	0	0	0.9533	0.3105	0
