# Supplementary material for: A multi-method approach for assessing the distribution of a rare, burrowing North American crayfish species
Source: PeerJ. 2023 Feb 20;11:e14748. doi: 10.7717/peerj.14748 (PMC9948742; doi:10.7717/peerj.14748)
Supplement: Table S5 — Copy numbers of all eDNA samples. [file peerj-11-14748-s007.csv]

	qPCR replicates			From causeyi gBlock standard curves
ID	Rep1 Copy #	Rep2 Copy #	Rep3 Copy #	1ag	7.73 copies/uL	LOQ
KBQ 20-74 A	0	0	0	100 zg	0.77 copies/uL	LOD
KBQ 20-74 B	0	0	0
KBQ 20-74 C	0	0	0	*All blanks were clear with no evidence of contamination
KBQ 20-74 D	0	0	0
KBQ 19-39 A	0	0	0
KBQ 19-39 B	0	0	0
KBQ 19-39 C	0	0	0
KBQ 19-39 D	0	0	0
KBQ 19-37 A	0	0	0
KBQ 19-37 B	0	0	0
KBQ 19-37 C	0	0	0
KBQ 19-37 D	0	0	0
KBQ 19-03 A	0	0	0
KBQ 19-03 B	0	0	0
KBQ 19-03 C	0	0	0
KBQ 19-03 D	0	0	0
KBQ 19-17 A	0	0	0
KBQ 19-17 B	0	0	0
KBQ 19-17 C	0	0	0
KBQ 19-17 D	0	0	0
KBQ 20-75 A	0	0	0
KBQ 20-75 B	0	0	0
KBQ 20-75 C	0	0	0
KBQ 20-75 D	0	0	0
KBQ 19-04 A	0	0	0
KBQ 19-04 B	0	0	0.73	<LOD
KBQ 19-04 C	0	0	0
KBQ 19-04 D	0.9	2.08	0
KBQ 19-43 A	0	0	0
KBQ 19-43 B	0	0	0
KBQ 19-43 C	0	0	0
KBQ 19-43 D	0	0	0
KBQ 19-02 A	1.05	0	0
KBQ 19-02 B	0.77	0	0.29	<LOD
KBQ 19-02 C	0.72	0	0.68	<LOD
KBQ 19-02 D	0	0	0
KBQ 19-01 A	0	0	0
KBQ 19-01 B	0	0	0
KBQ 19-01 C	0	0	0
KBQ 19-01 D	0	0	0
KBQ 19-23 A	0	0	0
KBQ 19-23 B	0	0	0
KBQ 19-23 C	0	0	0
KBQ 19-23 D	0	0	0
KBQ 19-07 A	0	0	0
KBQ 19-07 B	0	0	0
KBQ 19-07 C	0	0	0
KBQ 19-07 D	0	0	0
KBQ 19-25 A	0	0	0
KBQ 19-25 B	0	0	0
KBQ 19-25 C	0	0	0
KBQ 19-25 D	0	0	0
KBQ 19-11 A	0	0	2.02
KBQ 19-11 B	0	0	0
KBQ 19-11 C	0	0	0
KBQ 19-11 D	0.97	0	0
KBQ 19-10 A	0	0	0
KBQ 19-10 B	0	0	0
KBQ 19-10 C	0	0	0
KBQ 19-10 D	0	0	0
KBQ 19-03 A	0	0	0
KBQ 19-08 A	0	0	0
KBQ 19-08 B	0	0	0
KBQ 19-08 C	0	0	0
KBQ 19-08 D	0	0	0
KBQ 20-77 A	0	0	0
KBQ 20-77 B	0	0	0
KBQ 20-77 C	0	0	0
KBQ 20-77 D	0	0	0
KBQ 20-78 A	0	0	0
KBQ 20-78 B	0	0	0
KBQ 20-78 C	0	0	0
KBQ 20-78 D	0	0	1.08
KBQ 19-46 A	0	0	0
KBQ 19-46 B	0	0	0
KBQ 19-46 C	0	0	0
KBQ 19-46 D	0	0	0
KBQ 19-12 A	0	0	0
KBQ 19-12 B	0	0	0
KBQ 19-12 C	0	0	0
KBQ 19-12 D	0	0	0
KBQ 20-76 A	0	0	0
KBQ 20-76 B	1.17	0	0
KBQ 20-76 C	0	0	0
KBQ 20-76 D	0	0	0
KBQ 20-79 A	0	0	0
KBQ 20-79 B	0	0	0
KBQ 20-79 C	0	0	0
KBQ 20-79 D	0	0	0
KBQ 19-47 A	0	0	6.85
KBQ 19-47 B	0	0	0
KBQ 19-47 C	0	0	0
KBQ 19-47 D	0	0	2.06
KBQ 19-09 A	0	0	0
KBQ 19-09 B	0	0	0
KBQ 19-09 C	0	0	0
KBQ 19-09 D	0	0	0
KBQ 19-32 A	0	0	0
KBQ 19-32 B	0	0	0
KBQ 19-32 C	0	0	0
KBQ 19-32 D	0	0	0
