# Supplementary material for: A multi-method approach for assessing the distribution of a rare, burrowing North American crayfish species
Source: PeerJ. 2023 Feb 20;11:e14748. doi: 10.7717/peerj.14748 (PMC9948742; doi:10.7717/peerj.14748)
Supplement: Supplemental Information 8 [file peerj-11-14748-s008.zip]

Archive with 3 entries (2 files):
- CauseyiModel.R
- __MACOSX/
- __MACOSX/._CauseyiModel.R
