# Supplementary material for: A multi-method approach for assessing the distribution of a rare, burrowing North American crayfish species
Source: PeerJ. 2023 Feb 20;11:e14748. doi: 10.7717/peerj.14748 (PMC9948742; doi:10.7717/peerj.14748)
Supplement: Supplemental Information 8 [file peerj-11-14748-s008.zip › CauseyiModel.R]

#packages AICcmodavg and glmmTMB and Dharma and performance
# models with "#" are ones that won't converge

sim_fmp <- simulateResiduals(mod7, refit=F) 
testDispersion(mod13)
plot(sim_fmp)
testZeroInflation(sim_fmp)

library(readr)
countCauseyi <- read.csv("Box Sync/Thesis Documents/countCauseyi.csv")

#countCauseyi$sand_scaled<-scale(countCauseyi$Sand)
#countCauseyi$canopy_scaled<-scale(countCauseyi$AVG_Canopy_Cover)
#countCauseyi$InterpMax_scaled<-scale(countCauseyi$Interp_Maxent)
#countCauseyi$rock_scaled<-scale(countCauseyi$Large_Rock)
#countCauseyi$liberorum_scaled<-scale(countCauseyi$Liberorum)
#countCauseyi$RiverineSpecies_scaled<-scale(countCauseyi$River_Dwellers)

?glmmTMB

#global_zipoisson_scaled <-glmmTMB(Count~(sand_scaled + InterpMax_scaled + liberorum_scaled + RiverineSpecies_scaled + canopy_scaled + rock_scaled), data=countCauseyi, ziformula=~1, family=poisson)
#global_zipoisson <-glmmTMB(Count~(Sand + Interp_Maxent + Liberorum + River_Dwellers + AVG_Canopy_Cover + Large_Rock), data=countCauseyi, ziformula=~1, family=poisson)
#summary(global_zipoisson)
#fixef(global_zipoisson)


nullmod <-glmmTMB(Count~(1), data=countCauseyi, ziformula=~1, family=poisson)
nullmod
summary(nullmod)

mod1 <-glmmTMB(Count~(Sand), data=countCauseyi, ziformula=~1, family=poisson)
mod1

mod2 <-glmmTMB(Count~(Interp_Maxent), data=countCauseyi, ziformula=~1, family=poisson)
mod2

mod3 <-glmmTMB(Count~(Canopy), data=countCauseyi, ziformula=~1, family=poisson)
mod3

mod4 <-glmmTMB(Count~(Large_Rock), data=countCauseyi, ziformula=~1, family=poisson)
mod4

mod5 <-glmmTMB(Count~(Liberorum), data=countCauseyi, ziformula=~1, family=poisson)
mod5

mod6 <-glmmTMB(Count~(River_Dwellers), data=countCauseyi, ziformula=~1, family=poisson)
mod6

mod7 <-glmmTMB(Count~(Sand + Liberorum), data=countCauseyi, ziformula=~1, family=poisson)
summary(mod7)

#mod8 <-glmmTMB(Count~(Other_Crayfish), data=countCauseyi, ziformula=~1, family=poisson)
#mod8

mod9 <-glmmTMB(Count~(Interp_Maxent + Sand), data=countCauseyi, ziformula=~1, family=poisson)
summary(mod9)

mod10 <-glmmTMB(Count~(Interp_Maxent + Liberorum), data=countCauseyi, ziformula=~1, family=poisson)
summary(mod10)

mod11 <-glmmTMB(Count~(Interp_Maxent + Sand + Liberorum), data=countCauseyi, ziformula=~1, family=poisson)
summary(mod11)

mod12 <-glmmTMB(Count~(Sand + Large_Rock), data=countCauseyi, ziformula=~1, family=poisson)
summary(mod12)

mod13 <-glmmTMB(Count~(Liberorum + Large_Rock), data=countCauseyi, ziformula=~1, family=poisson)
summary(mod13)

#mod14 <-glmmTMB(Count~(Sand + Liberorum + Large_Rock), data=countCauseyi, ziformula =~1, family=nbinom1)
#summary(mod14)

AICTable <- aictab(candidates, modnames = names,
       second.ord = TRUE, nobs = NULL, sort = TRUE, c.hat = 1)

?aictab()

write.table(AICTable, file = "AICc_Table.csv", sep = ",")

names <- c("Null Model", "Sand", "Interpolated Maxent", "Canopy Cover", "Large Rock", "P. liberorum", "River Dwellers", "Sand + Liberorum", "Interpolated Maxent + Sand", "Interpolated Maxent + P. liberorum", "Interpolated Maxent + Sand + P.liberorom ", "Sand + Large Rock", "P. liberorum + Large Rock")
candidates <- list(nullmod, mod1, mod2, mod3, mod4, mod5, mod6, mod7, mod9, mod10, mod11, mod12, mod13)

r2(mod7)
predictedMod7 <- predict(mod7)
predicted_df <- data.frame(predictedMod7, countCauseyi$Count)
predictionRegression <- lm(countCauseyi.Count ~ predictedMod7, data = predicted_df)
summary(predictionRegression)
plot(predictionRegression)

wilcox.test(residuals(mod7))

confint(mod7)

?aictab


?glmmTMB

auc(countCauseyi$Occupied, countCauseyi$Interp_Maxent)
